# Supplementary material for: Genetic Diversity in Diospyros Germplasm in the Western Caucasus Based on SSR and ISSR Polymorphism
Source: Biology (Basel). 2021 Apr 19;10(4):341. doi: 10.3390/biology10040341 (PMC8073590; doi:10.3390/biology10040341)
Supplement: Supplementary file 1 [file biology-10-00341-s001.zip]

Archive with 5 entries (5 files):
- Suppl Fig 1.pdf
- Suppl Table 1.xlsx
- Suppl table 2.xlsx
- Supplementary table 3.docx
- Supplementary table 4.docx
