# Supplementary material for: Genetic Diversity in Diospyros Germplasm in the Western Caucasus Based on SSR and ISSR Polymorphism
Source: Biology (Basel). 2021 Apr 19;10(4):341. doi: 10.3390/biology10040341 (PMC8073590; doi:10.3390/biology10040341)
Supplement: Supplementary file 1 [file biology-10-00341-s001.zip › Suppl Table 1.xlsx]

## Sheet: Лист1
ID	Genotype	Source
1	Seedless	IA ASA
2	Zenjimaru	IA ASA
3	Daidaimaru	IA ASA
4	Hyakume	IA ASA
5	Tanenashi	IA ASA
6	Costata	IA ASA
7	Yankin Tsuru	IA ASA
8	Sayo	IA ASA
9	Aizumishirazu	IA ASA
10	BBG	IA ASA
11	27252	IA ASA
12	Tamopan_5	IA ASA
13	Gosho	IA ASA
14	Pollinator#8	IA ASA
15	Minotsuru	IA ASA
16	Jiro	IA ASA
17	Tran Takaki	IA ASA
18	Tsurugaki	IA ASA
19	Mizushima	IA ASA
20	Tsurunoko	IA ASA
21	Tamopan small	IA ASA
22	Tabert #23	IA ASA
23	Hachiya	IA ASA
24	Guiboshi	IA ASA
25	XX Century	IA ASA
26	Saburousa	IA ASA
27	Nitari	IA ASA
28	Geyli	IA ASA
29	Tenjin-gosho	IA ASA
30	Mazut Sake	IA ASA
31	Takura	IA ASA
32	Неизвестный	IA ASA
33	Gora Gaverla	SSC RAS
34	Roman Kosh	SSC RAS
35	Seedless1	SSC RAS
36	XX Century1	SSC RAS
37	Rossiyanka	SSC RAS
38	Kura-Kuma	SSC RAS
39	Kyara constant	SSC RAS
40	Mountain Rogers	SSC RAS
41	Nikitskaya Bordovaya	SSC RAS
42	Rojo brillante	SSC RAS
43	Novinka	SSC RAS
44	Khostinskii	SSC RAS
45	MVG_99	SSC RAS
46	Kyara variable	SSC RAS
47	Gosho1	SSC RAS
48	Hybrid_39	SSC RAS
49	Tamopan big	SSC RAS
50	Meader	SSC RAS
51	Jiro1	SSC RAS
52	Hachiya1	SSC RAS
53	Fuyu	SSC RAS
54	Hyakume1	SSC RAS
55	Zenjimaru1	SSC RAS
56	D.virginiana	IA ASA
57	D.virginiana1	IA ASA
Dl1	D.lotus	Piket m.
Dl2	D.lotus	Piket m.
Dl3	D.lotus	Piket m.
Dl4	D.lotus	Piket m.
Dl5	D.lotus	Shkhafit
Dl6	D.lotus	Shkhafit
Dl7	D.lotus	Shkhafit
Dl8	D.lotus	Shkhafit
Dl9	D.lotus	Shkhafit
Dl10	D.lotus	Shkhafit
Dl11	D.lotus	Gagra
Dl12	D.lotus	Gagra
Dl13	D.lotus	Gagra
Dl14	D.lotus	Gagra
Dl15	D.lotus	Gagra
Dl16	D.lotus	Gagra
Dl17	D.lotus	Gagra
Dl18	D.lotus	Gagra
Dl19	D.lotus	Gagra
Dl20	D.lotus	Gagra
Dl21	D.lotus	Gagra
Dl22	D.lotus	Gagra
Dl23	D.lotus	Sochi center
Dl24	D.lotus	Sochi center
Dl25	D.lotus	Sochi center
Dl26	D.lotus	Sochi center
Dl27	D.lotus	Sochi center
Dl28	D.lotus	Sochi center
Dl29	D.lotus	Sochi center
Dl30	D.lotus	Sochi center
Dl31	D.lotus	Sochi center
Dl32	D.lotus	Gagra
Dl33	D.lotus	Gagra
Dl34	D.lotus	Gagra
Dl35	D.lotus	Gagra
Dl36	D.lotus	Gagra
Dl37	D.lotus	Gagra
Dl38	D.lotus	Gagra
Dl39	D.lotus	Sukhum
Dl40	D.lotus	Sukhum
Dl41	D.lotus	Sukhum
Dl42	D.lotus	Sukhum
Dl43	D.lotus	Sukhum
Dl44	D.lotus	Sukhum
Dl45	D.lotus	Sukhum
Dl46	D.lotus	Sukhum
Dl47	D.lotus	Sukhum
Dl48	D.lotus	Sukhum
Dl49	D.lotus	Gulripsh
Dl50	D.lotus	Gulripsh
Dl51	D.lotus	Gulripsh
Dl52	D.lotus	Gulripsh
Dl53	D.lotus	Gulripsh
Dl54	D.lotus	Kalinovoe lake
Dl55	D.lotus	Sochi center
Dl56	D.lotus	Sochi center
Dl57	D.lotus	Sochi center
