# Supplementary material for: Genetic Diversity in Diospyros Germplasm in the Western Caucasus Based on SSR and ISSR Polymorphism
Source: Biology (Basel). 2021 Apr 19;10(4):341. doi: 10.3390/biology10040341 (PMC8073590; doi:10.3390/biology10040341)
Supplement: Supplementary file 1 [file biology-10-00341-s001.zip › Suppl table 2.xlsx]

## Sheet: Лист1
				Astrigency				Fruit mass,g			Harvesting period			Fruit shape					tree height			Cold tolerance
ID	Genotype	Source	Origin	PCNA	PVA	PCA	Pollinators	till 150	toll 250	More than 250	early	medium	late	Long-heart	Flat-round	round	flat-square	chinese-millstone-like	high	medium	dwarf		Yield, kg	fruit mass,g
1	Seedless	IA ASA	USA	0	0	1	0	0	1	0	1	0	0	0	0	0	1	0	1	0	0	0	до 80	160-210
2	Zenjimaru	IA ASA	Japan	0	1	0	1	1	0	0	1	0	0	0	0	1	0	0	0	0	1	0	30-40	80-150
3	Daidaimaru	IA ASA	Japan	0	1	0	0	1	0	0	0	0	1	0	1	0	0	0	0	1	0	0	24-27	до 170
4	Hyakume	IA ASA	Japan	0	1	0	0	0	1	0	0	1	0	0	0	1	0	0	0	1	0	1	60-130	175-350
5	Tanenashi	IA ASA	Japan	0	0	1	0	0	1	0	1	0	0	0	0	1	0	0	0	0	1	0	50-55	160-210
6	Costata	IA ASA		0	0	1	0	0	1	0	0	0	1	0	0	1	0	0	1	0	0	1	до 100	120-200
7	Yankin Tsuru	IA ASA	Japan	0	1	0	0	1	0	0	1	0	0	1	0	0	0	0	0	1	0	0	40-60	60-95
8	Sayo	IA ASA	Japan	0	0	1	0	1	0	0	0	0	1	0	1	0	0	0	0	0	1	0	18-20	115-120
9	Aizumishirazu	IA ASA	Japan	0	0	1	0	0	1	0	0	1	0	0	1	0	0	0	0	1	0	0	55	210-250
10	BBG	IA ASA	Gеorgia	0	0	0	0	-9	-9	-9	-9	-9	-9	-9	-9	0	0	0	-9	-9	-9	1
11	27252	IA ASA	USSA	0	1	0	0	0	1	0	0	1	0	0	1	0	0	0	-9	-9	-9	0	100	до 250
12	Tamopan_5	IA ASA	China	0	0	1	0	0	0	1	0	0	1	0	0	0	0	1	1	0	0	0	50-55	250-500
13	Gosho	IA ASA	Japan	0	1	0	0	0	0	1	0	0	1	0	1	0	0	0	0	1	0	0	до 50
14	Pollinator#8	IA ASA	Japan	0	0	0	0	0	1	0	0	0	1	0	0	1	0	0	0	-9	-9	1		250
15	Minotsuru	IA ASA	Japan	0	0	1	0	0	1	0	1	0	0	1	0	0	0	0	0	-9	-9	0		180
16	Jiro	IA ASA	Japan	1	0	0	0	0	1	0	0	0	1	0	0	0	1	0	1	0	0	1	65-90	150-250
17	Tran Takaki	IA ASA	Japan	0	1	0	0	1	0	0	0	0	1	0	0	1	0	0	0	0	1	0	20-22	до 130
18	Tsurugaki	IA ASA	Japan	0	0	0	0	0	1	0	-9	-9	-9	1	0	0	0	0	0	1	0	0	100-120	160-200
19	Mizushima	IA ASA	Japan	0	0	0	0	-9	-9	-9	-9	-9	-9	-9	-9	-9	-9	-9	-9	-9	-9	0
20	Tsurunoko	IA ASA	Japan	0	1	0	0	1	0	0	1	0	0	1	0	0	0	0	0	1	0	0	35-45	80-90
21	Tamopan small	IA ASA	China	0	0	1	0	1	0	0	0	0	1	0	1	0	0	0	-9	-9	-9	0	до 10	67-83
22	Tabert #23	IA ASA		0	0	0	0	-9	-9	-9	-9	-9	-9	-9	-9	-9	-9	-9	-9	-9	-9	0
23	Hachiya	IA ASA	Japan	0	0	1	0	0	0	1	1	0	0	0	0	1	0	0	1	0	0	0	44-104	до 400
24	Guiboshi	IA ASA	Japan	0	1	0	0	0	1	0	0	0	1	0	0	1	0	0	0	1	0	0	57	150-250
25	XX Century	IA ASA	USA	1	0	0	0	0	1	0	1	0	0	0	1	0	0	0	0	1	0	0	до 65	200-300
26	Saburouza	IA ASA		0	0	1	0	1	0	0	1	0	0	0	1	0	0	0	0	0	1	0		120-150
27	Nitari	IA ASA		0	0	1	0	1	0	0	1	0	0	0	1	0	0	0	0	1	0	0	70-80	до 200
28	Geyli	IA ASA	USA	0	1	0	1	1	0	0	1	0	0	1	0	1	0	0	1	0	0	0	до 70	50-70
29	Tenjingosho	IA ASA	Japan	0	0	1	0	0	1	0	0	0	1	0	1	0	0	0	1	0	0	0	50	до 240
30	Mazut Sake	IA ASA	Japan	0	0	0	0	-9	-9	-9	-9	-9	-9	-9	-9	-9	-9	-9	-9	-9	-9	0
31	Takura	IA ASA	Japan	0	0	1	0	0	1	0	0	0	1	0	1	0	0	0	0	0	1	0	50-55	160-180
32	Неизвестный	IA ASA	USSR	0	0	0	0	-9	-9	-9	-9	-9	-9	-9	-9	-9	-9	-9	-9	-9	-9	0
33	Gora Gоverla	SSC RAS	USSR	0	0	1	0	0	1	0	1	0	0	0	1	0	0	0	-9	-9	-9	0	до 30	до 250
34	Roman Kosh	SSC RAS	USSR	0	0	1	0	-9	-9	-9	0	0	1	-9	-9	-9	-9	-9	-9	-9	-9	0
37	Rossiyanka	SSC RAS	USSR	0	1	0	0	1	0	0	0	1	0	0	1	0	0	0	0	1	0	1	25-35	50-60
38	Kuro-Kuma	SSC RAS		0	1	0	0	0	1	0	0	1	0	0	1	0	0	0	1	0	0	0	50-70	200-300
39	Kyara constant	SSC RAS	Japan	0	0	1	0	1	0	0	0	0	1	0	0	1	0	0	-9	-9	-9	0		до 146
40	Mountain Rogers	SSC RAS	USA	0	0	1	0	-9	-9	-9	-9	-9	-9	0	0	0	1	0	-9	-9	-9	1
41	Nikitskaya Bordovaya	SSC RAS	USSR	0	0	1	0	1	0	0	0	0	1	0	1	0	0	0	0	1	0	1		150
42	Rojo Brilliante	SSC RAS	Italy	0	0	1	0	-9	-9	-9	-9	-9	-9	0	0	1	0	0	-9	-9	-9	0
43	Novinka	SSC RAS	USSR	0	0	1	0	-9	-9	-9	-9	-9	-9	-9	-9	-9	-9	-9	-9	-9	-9	1
44	Khostinskii	SSC RAS	RUS	0	1	0	0	0	1	0	1	0	0	0	0	0	1	0	-9	-9	-9	0	39-45	154-215
45	MVG Omarova	SSC RAS	RUS	0	0	1	0	1	0	0	0	0	1	0	0	0	1	0	1	0	0	1		81-113
46	Kyara variable	SSC RAS	Japan	0	1	0	0	-9	-9	-9	0	0	1	-9	-9	-9	-9	-9	-9	-9	-9	0
48	Hybrid №39	SSC RAS	RUS	0	1	0	0	1	0	0	0	1	0	0	0	0	1	0	0	1	0	0	30-35	120-155
49	Tamopan big	SSC RAS	China	0	0	1	0	0	0	1	0	0	1	0	0	0	0	1	1	0	0	0	50-55	250-500
50	Meader	SSC RAS	USA	0	0	1	0	-9	-9	-9	1	0	0	-9	-9	-9	-9	-9	-9	-9	-9	1
53	Fuyu	SSC RAS	China	1	0	0	1	0	1	0	1	0	0	0	1	0	0	0	0	1	0	0	60-70	150-200
